# Supplementary material for: A New Type of Hierarchical Honeycomb in-Plane Impact Study
Source: Materials (Basel). 2021 Apr 12;14(8):1917. doi: 10.3390/ma14081917 (PMC8068846; doi:10.3390/ma14081917)
Supplement: Supplementary file 1 [file materials-14-01917-s001.zip]

Archive with 2 entries (2 files):
- SHH deformation (mp4)/SHH deformation in direction x.mp4
- SHH deformation (mp4)/SHH deformation in direction z.mp4
